# Supplementary material for: Target Analysis of Volatile Organic Compounds in Exhaled Breath for Lung Cancer Discrimination from Other Pulmonary Diseases and Healthy Persons
Source: Metabolites. 2020 Aug 3;10(8):317. doi: 10.3390/metabo10080317 (PMC7464039; doi:10.3390/metabo10080317)
Supplement: Supplementary file 1 [file metabolites-10-00317-s001.zip]

Archive with 2 entries (2 files):
- SUPPLEMENTARY FIGURES V2.docx
- Supplementary tablesv1.docx
